# Supplementary material for: Identification and validation of SNP markers linked to seed toxicity in Jatropha curcas L
Source: Sci Rep. 2019 Jul 15;9:10220. doi: 10.1038/s41598-019-46698-4 (PMC6629616; doi:10.1038/s41598-019-46698-4)
Supplement: Supplementary file 1 — S1,S2,S3,S4 [file 41598_2019_46698_MOESM1_ESM.xlsx]

## Sheet: Title
Identification and validation of SNP markers linked to seed toxicity in Jatropha curcas L.
Daniele Trebbi1, Samathmika Ravi2, Chiara Broccanello2, Claudia Chiodi2, George Francis3, John Oliver3, Mulpuri Sujatha4, Subhashini Srinivasan5, Piergiorgio Stevanato2*
1 Syngenta Seeds Inc., California, USA;
2 DAFNAE, Università degli Studi di Padova, Legnaro, Italy;
3 JATROPOWER AG, Baar, Switzerland;
4 ICAR, Indian Institute of Oilseeds Research, Hyderabad, India;
5 IBAB, Institute of Bioinformatics and Applied Biotechnology, Bangalore, India;
Corresponding author: Piergiorgio Stevanato, Phone: +39 049 8272938, E-mail: stevanato@unipd.it

## Sheet: Supplementary Material S1
Supplementary material S1: List of Jatropha curcas accessions used in this study with their origin and toxicity status
Germplasm Number	Country of Origin	Toxic (T)/Non-toxic (NT)
JP1	Mexico	NT
JP2	Mexico	NT
JP3	Mexico	NT
JP4	Mexico	NT
JP5	Mexico	NT
JP6	Mexico	NT
JP7	Mexico	NT
JP8	Mexico	NT
JP9	Mexico	NT
JP10	India	T
JP11	India	T
JP12	India	T
JP13	India (origin uncertain)	T
JP14	India	T
JP15	India	T
JP16	India (origin uncertain)	T
JP17	Vietnam	T
JP18	India	T
JP19	India	T
JP20	India	T
JP21	Cape Verde	T
JP22	India	T
JP23	India	T
JP24	Mexico	NT
JP25	Uganda	T
JP26	Mexico	NT
JP27	Mexico	NT
JP28	Mexico	NT
JP29	Mexico	T
JP30	Mexico	NT
JP31	Mexico	NT
JP32	Mexico	T
JP33	Malaysia	T
JP34	Madagascar	T
JP35	Madagascar	T
JP36	Madagascar	T
JP37	Madagascar	T
JP 38	Madagascar	T
JP39	Madagascar	T
JP40	Madagascar	T
JP41	Madagascar	T
JP42	Madagascar	T
JP43	Madagascar	T
JP44	Madagascar	T
JP45	Egypt	T
JP46	India	T
JP47	India	T
JP48	Mexico	T
JP50	Mexico	NT
JP51	Mexico	NT
JP52	Mexico	NT
JP53	Mexico	NT
JP54	Mexico	NT
JP55	Mexico	NT
JP56	El Salvador	T
JP57	Mexico	T
JP58	Philippines	T
JP59	Philippines	T
JP60	Burkina Faso	T
JP61	India	T
JP62	India	T
JP 63	India	T
JP64	India	T
JP65	China	T
JP66	China	T
JP67	China	T
JP68	India	T
JP69	Indonesia	T
JP70	India	T
JP71	Madagascar	T
JP72	India	T
JP73	Mexico	T
JP74	India	T
JP75	Mexico	NT
JP77	Uganda	T
JP78	India	T
JP79	Mexico	NT
JP80	Mexico	NT
JP81	Mexico	NT
JP82	Mexico	NT
JP83	India	T
JP84	India	T
JP85	India	T
JP86	India	T
JP131	Paraguay	T
JP144	Bolivia	T
JP1003	Indonesia	T
JP1010	Indonesia	T
JP1020	Mexico	NT
JP1026	Mexico	NT
JP156	Mexico	T
JP157	Mexico	T
JP159	Mexico	T
JP158	El Salvador	T

## Sheet: Supplementary Material S2
Supplementary material S2: Information on selected 64 SNPs used in the study from J. curcas genome (JAT_r4.5) along with their genomic coordinates on Kazusa scaffold and Wu et al. scaffolds
Wu et al 2015	SNP Position in Wu et al 2015 (bp)	Kazusa scaffold	SNP Position in Kazusa scaffold (bp)	SNP_ID_seq
scaffold183	291071	Jcr4S04812	2236	AAGTTTAGAGAAATGAGAAAGTGTTACCATTGCGGTAAGGAGGGTCATCTAAAAAAGAATTGTCGTTTACTCAAACAGGAGAATGTCGAAGATAGGAGAA[A/T]GACAGAAATACATCTGCTACAGCCTCAGCAGAAGATGGTGAGGTGACTTTAGTCTCTCATGATGCAGATTGCTGTCATATTGGAGATGCAGATATCGAGT
scaffold1855	135768	Jcr4S01892	859	GGGAGATGAAGGGGGATTTGCTCCTAATGTGCAGGATAATAGGGGAGGGACTTGTTTTGCTCATCGACGCAATCGAGAAGGCTGGTTACACTGGGAAGGT[G/A]AGCTGCGATTTGTTTATTTACCCATTCAAATTGCAAACTGTACTAAATATGGACTCGAAATCCAGATCAAAATTGGAATGGATGTTGCTGCTTCAGAGTT
scaffold1855	114936	Jcr4S01892	21704	TCTCTACCTTGCACCTTTATTCCAGGAACAGCATGAGTGTAGTTAGGGCTACGGTTTGCAAACTTAAGCAGAAATAAGCAATAATGACGGATTACATCTT[G/C]TATAGCAGAAGGAAAAATTGCTAGTCGATGGACAGGACAATGTACCATTCGATACAAAAGGGAATGGTACCTTCAAAGTGACAGGAGGAAGGCACAATAA
scaffold1855	227132	Jcr4S00541	20695	TTGTTTTGGTTTGATTATCATGTTCCACATTATAATTTATTAGCTTGTCAATAGAAACTATTACTTTGACATTTTTTCTGCATATTGCTTTATACATTGA[G/C]GGTGCTACAAGACTTCTCTTTGGAGGAATATGTATGTAGATAGGGGGAGAGAGAAAAAAAATGCTATTTTGGTTCTGTAATAGAAATTGACCTTTTTTTT
scaffold1855	339823	Jcr4S00188	40190	CCATGTCAGATGTTTTGGAGTAGGGGGGAGAGGGGGAGGAAGAGTTTAGCTCACAATAACATTATTACAATACCTCGGATGCTGTATTAGCCAATGCAAA[A/T]GCCGCCTCAATCCGAACTCTCCAGAAGGCCTGGCCAAAACATAGCAAATTCAGATAAGACACCAATCAACACAGGAATCACAGGCAACCATTCCATTGCA
scaffold1855	343469	Jcr4S00188	37542	ATAAAATGCAAAGACGAACGATAGGAAACACAAAAATGAACTGGATGAGAATGAACTGAAGGATTTTGCTTCTCTAATATTCATCTAAGGGCGGCAAGAG[T/C]ACCTAACATTTCCTAAGAAAGTATTTCTTTGGTATGATGAGCAAGTCCAATTGCATAAATCCAGAAACAGTCACTTATTTCATTCTATGCTTGCACTTGC
scaffold1855	383993	Jcr4S05392	1325	ATGTCACAAGTTCGTTCATTTTCCTAATTGCTTTATACTCTGAAAGGTTTTTTTTTTTTTTTTTTTTTAATTTGATCTTTTTAGTCCAATGAAAAGAAAC[C/T]TCCTTTATCTTTAGTTGGAAGTGGTGATTTAGCTTTTTTATCCAAATCCTTACTGAAATTTTTTGGATATTTTTAGAGCAGATATCATCATTGTTATATA
scaffold1855	400861	Jcr4S05392	18199	GTCTTTTTCAATAATTGATCACTAGTTTCATATTAGAGAGACGTGTCTAAATGAGTAACTTCATTGTTTGTATATGCCTATTTTTGGTTCCAAAAATATC[A/T]CACTTATTGTTAAGTTGTTATCTGTAATTGACCTGAACCTTCTTCAGTGGCTTTAAACATTCTAAATTTTCTCTGAACTATTCTTGCTTGTGAATCATTT
scaffold1855	513901	Jcr4S00012	42080	CATCCATCCAAGATGAAAATGTATAAAATTTGCTATTCTTAAAAATAAGTGATGGAAGCTGAAATAAGAGTTTCTTGGAACAATTTTATGGATGTGATAA[A/T]TTACTTAACATACTTATGACATGACATGGAATTAATATATCACCTGATTGAGCACGGACTTCAAACAATTGGCTTTGTGCAAGTTCATGCAATTTCTGCA
scaffold1855	481076	Jcr4S00012	74899	CAGGATCTCGTCCGATTGCCCAAGCATTCACTATGACTCTTGATTTTTTCGGTATATAATAACCATCGACCATTACATCTTCCATGGCTTCACGAGGAAC[A/G]AGCAATGGCGCGATTGGGTGTAACCTTAAGCTTTCTTTTATTACCATATCCAAATATGGAAGCTTAGACAAATGCTTTTCCTCCACCATATTATCCATTC
scaffold1855	407290	Jcr4S00012	148608	ACAAATACAAAAGATCTCCAAGACGCAAAACAATATCACAATAATTGTTTTAAATGTTTGTTAATTGGAGTTGAGGGTTTAGTTAAGTTACTCCCTCTGT[G/C]CACAAATAACTGTCACATTTGCGAAATTATCATGTCAATAAATAAGCATCGCATGTGTGGGTTTTAAGAAATAATTAATTTTTTTCATTTTTACCTTTTG
scaffold1855	643472	Jcr4S02353	20949	CTTACTAAAACTGACCTTCATATTATCCTGTACCTCTCTCGGTAGGTTGCCTCCCAGCATCAAGTTCTTCTTGGCTTCACCTCCCCTGTAATCAGCTCGC[A/C]CACAGGTGTTGGGCTAGAATCTACATTATATCTGTGGATATCAAAGGTGTGGTGTTCGGATGGCTTTGTAGGCGGTTCGCCTTCTGGTATCCACATGATT
scaffold1855	715692	Jcr4S02587	8368	CATGCTCATCTTCTTCTCTATCGCTTTGTTGTACGAATATTGAATACTCAATCTAACCCATCTCTTTATCCCTCTCTTTCATTTCCTCTCTCTAAATCTA[G/A]TCTCACTATCTCCTCCTTATTTCTCTCCTCTCCTCCTCGTGGAGGTTCCTTCTTGCCCTCACAGGTACCTCCCTCTGGACAGATCTATCTTGTAAATTTA
scaffold1855	753129	Jcr4S00782	31425	GGACACATCTGACTTGAGCATTATGTTGCTGGCTAAGCTGGTCAAGCCAATGGGAGCAGCTCGGATTGTTGTTAACAGCCTTCATATAAAGGGTGATGTA[C/T]GTGAAATTGCTCCTCTCTCATGCAACTCAATAACCATTTGATGGATTAATTACTTGATTGTTTATGAACTTTTATTTGCAAATTAGAGACTGAAAAATGA
scaffold1855	764024	Jcr4S00782	20524	ATTCAGCTACTATGATTTTCTTGAAATCATTGATTAAGTCAATACTATTTTCAGTATAAATTAAGTCATCCACATAGAGACAAACGATCAATACCTCACT[G/A]TCTCCTCTTCTCTTGACATACAAAATAGGCTTACTTGCACTCCTTTTAAATCCTTTTTTGTAAAAATGCTTCAATTCTTTCATACCAGGCACTTGGACCT
scaffold1855	741702	Jcr4S00782	42852	TCCCATGTAGAAAATCCTTATCAGTACTGTAAATTGGAGCCGATTCCACACTCTCCAAATGACTGAGCGGTGGCGACCAACTCATCAATTGAAAGCCAAT[G/C]ACAATATTGCCAATCTTAGACCAGCAATACCTCCATAATCCTCCAAAATATCAACTGCTGGGGATCTTTAGACCAACAGTGAGTTTCAGACTGGAGGGAA
scaffold1855	822334	Jcr4S05837	2182	CAATAGTTTTAAAGAAAAGAGTGTGAATTACAGGAGGCATAATGAAAGCAAAGATGCAGAGCTACATTTACCAATGAATAGAATAATATACCGAAGGATA[C/T]GGATTTTTGTYGTTTCTTGCAGGACCCAAATCACCCCAAGGAAAAGAACAAACCCTGATGGCTCAACATGTAAAAATATCATTGAAGTTGTACACTGAAT
scaffold297	484258	Jcr4S00871	9513	CAATCTTGCAAAGACAAAGATTGCTGGACAAAGGTCATGCAAGAAGAGATGAATTCTTTGAAAAAGAATGACACGTATGAGCTGGTGAAACTTCCAAAAG[A/G]GAAGAGAACACTCAAGAACAAATGGGTGTACAAACTGAAGAAAGATGATGGCAACCTAGTGAGATACAAAGCTCGATTGGTCGTCAAAGGCTTTACTCAA
scaffold297	83184	Jcr4S00871	18469	TCGGAGTTCTTTCTGATTCGATTCCCAGTTTCTCCTTCCATCACTTCCCCTATACATCTTTCTATCTCTTCCTTAACAACAATTCCTTTTTCATCATCTA[C/T]TTTTACTCTAACTCCTACTTTCCAAACATCAGCAATAAATTTAGCATTAGTTGGTTGATCCGTCCACTGTGGCATTGCCACCATTGGCACTCCTAAGCTC
scaffold297	72708	Jcr4S00871	28952	GCAATGAATTTGAAAAGAATTAGATTCATATATTATTGTGAATGGATTGAAAAGGTTTTTTTTTTTTTTTTTTTTTTGAGTACTCATGAGAGAATTCGAA[A/C]TTAGCTCTATTGTAAAATCATATATACACTTACTTACCAAAATTCGACTCAGCCTGTTCAATATATCTACATATGACTTTCTACGTAAAAGTATGTTTGA
scaffold297	191453	Jcr4S00944	10316	ATATAGGTTTGAGTTTGGTTTCAATAAATACAAATCAACAGAGATATGAAAGCCAACACAAAAACTGAAAGAAGTTTGTGTTACTTTTAAGATAAGGGCT[A/G]AAATTAAGAAATTATGAAATTTTGAACTTCCAAGATCTAATCATGCAGGCCCAATTCTTGACAGCACCCACTTCACACAAAATGGTGAACAGCAAGACTG
scaffold297	184697	Jcr4S00944	3558	ACTCCATAGTAATGATTTCCATTATCACTATACAAATATTCATCATAATTCATAAGATACAAGTGATGCAGCTTAAGATAAAAAGTTATCACTAAGCTAG[T/A]GGGAAAAGGCATAAATAAGCAGGTGAGTAAAGATCTAATGGTCTGCCAACAATCCATAGGCAGCATTAGATAGAGCCAAATTAAGGCAAGGAGCACAGAG
scaffold297	196024	Jcr4S00944	14621	AGGTTGTTTCCCATCATGAAGGACTCCAAATTGATCTAGCAACCATGCCTGCAATGGTAAACCCGATACTATTTCGGATGAAATTAATAACAAGTGAACT[G/A]AAACAGAGCAGAGTGTGGAGAAACCTTGAAACGACGAGTTTCGGCGAGGTGTTGAAGGCCATTCAAGGTCTGGAAGAGCTGCGACTCGCCGGATAAAATG
scaffold297	207326	Jcr4S00944	25943	TGAACCTGAGAATAACAACAGAAGGGAACTCATCAAAGGTGAAAATAATGTTTTCAAAAAATGGATATGTAATACTTCTATAGGTAAATACTGTAGCAAC[T/A]GTGATGGAATGTGCTGCTGAACTTGAATATATTTTGGATACTGCAGCTTAAACTTAGCAAAGTCCAAGGCACACAGCTGATACAGATCTAAGCATTAAAA
scaffold297	239530	Jcr4S00703	41316	ATCTTTACTGACAGCTGCCACTGAATTATCCAAAATATTTGGTCATTAAAGTAAAATGCATGCCCAATATAACTATAAGAATACCTGTTGAAAAGATGTA[A/C]CGATTGGCCTCAATATTTGTCCTGCTTTATCTTCAGATAAATTTAGAGCAACCCTGATCTCTGGAGGAAGCAGTTCTTTGGTAGACCCATAAGAATAAAC
scaffold297	277923	Jcr4S00703	2834	GCAATCTTCATGCAAAGATTATGGACTTATGTTTAACTCAGTTCAACTTGGTACAGCCCAATGCCTAGTAGTGTGTTGCTTGTGCTTTCATCTTGCTAAA[G/A]ATGAAGGGTATTATTTTCTACAGATACTAATAAATTTATCAATCACCTTAGAACTAGCCACCCAAAAGGATGAGGACTCATAAGACTAATCAAAAAATCA
scaffold297	263254	Jcr4S00703	17632	TAATTCACTTTGACTATTGCATGCCCAACCAACGCTCAACCCTAATAAACAGCCACGAATGCACATCTAAGCCTGTAGATGACAACCCCAACAAGGAAGA[C/A]AACAGGAAAAAGAAACCATTGAAGGAAGGAAAAGGAAATGATTCATATCAATATTTAGGTGTGCCAGCCCATAGAAATTTTTATCCTAGAAGAATTTGTA
scaffold297	259143	Jcr4S00703	21744	ATGCAATTATATTATTGCCAAACATATTTATTTATGTAGAATTGATATGTTAGGTTAATTTTCTTTTCCTTTACCTCTTTATATGTTGTTGCTCTTTATC[T/C]AGAATTTTATTTATTTCATTTAGTTTGTCTTAACAAGAAGGAATGGAAAACCATTCCCCCAAAAAGCAACTGGGAAAAAGATTTTATACATGCTGGGCAA
scaffold297	244901	Jcr4S00703	35945	TTCAAATGAAAAAAAAATAATAATAAGAAAAGAAAAGAATGGATGACTGTGTCCATTTTGATTTCGAACTTATTAATGATCAAATGTATGAAATGCAATG[A/T]GTGATAGCGCAAATACAAAAGTAACTTGAAAAGAGTAGTTTTTACCTCACATCTTCCCTAAAATCTTCAGGGCCATCGTATGAAGCAACCCGTCGATAAA
scaffold297	461283	Jcr4S06983	12895	ACAAATTTGCACTTACAGAGGCTAAGATTACACTGTCAATGATTCTGCAACATTTCCGGTTTAATTTATCACCAAATTATGTTCACTCGCCTATTCCCCT[C/A]TTAACTATATACCCAGAACATGGAATGAAAATCATGTTCCATCCATTACAAGTTTAATGAGAATATACTGTCCAGCATGTAACTAAATAAATGCAAGTGT
scaffold297	561730	Jcr4S00743	12176	TCCGATTCAAACTCTTGGTCCTCCACATCATCCAATGGCTTCATATTGAGTTCCTCGATCAATTCATCGTCAGTGTCCACATGCTTACCAGTCAACCTCC[T/G]CTGTAAAATTGCTTCCATAATTGAAGGAAGCACCTCTTCATCACCCTTGAAGTACTTATCCATTAGCTCTTTCAGCTCTGAAACCAAGCAACCAATAAAG
scaffold297	547289	Jcr4S00743	26617	GGTAACGCCCTCAAACATGATTTATCATTTTGTGTTATCTAGAAAACATGATTGTATTCTTGGAAGATGTAACTGGTAATAGCAAACGTGTGGAGATTTC[G/A]TTTCTTTGTTTTCTTTCTGAAGTTGTATTTCATTCATCGCCCTTTAAACTTCCCATTCACAGTGTGCAACCCTTGGTATTTGGTACAATACCAAATGGTA
scaffold297	537517	Jcr4S00743	36402	TTGAAAAAATTGGTCATTTTCTTTACTTCTGAGAAGCTGTATCTTTTCACAGCTAGAGGTCCATGATTTTTAAGAAATGCCTCAAAATCTTGATTTTTCT[C/T]CTTCAAGGAAACTATTAATGTAACTAATGGAATTTTCTTGAAACAATAAATGAGGCAACAAGTGATCAATATCCCAATTTCTCCAATGGCTAAGCCTGTT
scaffold297	533244	Jcr4S00743	40676	TAAAATGAAAAACGAATGCAATAATCATGAAGCTTATATGATCAAAGTGTGATGCATTGCCTAGTGAAGCATTCCTATGTGCTATCAATGCTCGTACATA[G/T]AACATCTTAATAAGATAATCACACAATCAAACAATAGGATGATAACTAGAAGGTAGAAACCATGGTAAATTTCAATTTGCAAAGTTGAGCCCTATCTTTA
scaffold363	394620	Jcr4S01047	18702	CATGTAACCTTCCAAGATATGCAGGCTAATGATGCACTGCTAATTCAGCAAAAATTATGTTTCAAAGAATTTGTCATAGAAAACCGGAAGTATGTGATTC[T/C]CATCAGTATACAAACTCAAAAGCACGTAAGGTGATAGTGCCTTAATAGATCTTATTTATCACTTGTAACACGTCAATAGTGTTAATTTTGTCAAGTAATA
scaffold363	847977	Jcr4S07591	1139	GTTTCCTTGAAAACAGTCATGATACTTGTTATACAAAATTTGAGAGTGATCACTGGGAAGGAAACGTGGCTCAATCATCTATTTCATTAAAATCCAATCT[C/T]GCATAGGTTCAATCCTTCGACGATGACGTTTGTTTTGAACAGAATGCCACCATGCTGCTCCTCCTCCTTTTAGTTTATAGGCCATAATGGAGACTTTACG
scaffold373	23362	Jcr4S00954	287	TCCATCAGAAATGTTTAAAGTAGCAGCATTTTTTCCTGTAATGAGCTCAATCAGCAGAATTCCATAGTTGAAAACATTTCTTTAAGAAAACACCTTTCCC[C/A]AAATTCAGTATCCATAACAAAACCCCTGTTTGAGTTTATCTCATTTGGATTGACAAGTGTCGCCCTTCCGAAGTTTGATAGCTTAGGCTTAAAATTCCGA
scaffold373	122262	Jcr4S06433	8045	GGACACAAGCCTGTGGTTCAAGCAAGACGGTCACTGTTTATATACCGCCGGGAAGGTTCTATCTACGAAATGTGGAGTTTCGGGGTCCGTGCAAGAACAG[A/T]GCAATCTTGATTCCTATAGATGGAACCCTTGTGGCTCCATCAAATTATGCGGTTATCGGTAATTCTGGACAATGGCTCATCTTTAGGCATGTTGATGGTG
scaffold373	130185	Jcr4S05416	5224	CCCCACCAACGATTCTAACACCAGTAACTTGTTGGAATATTATCCAAGTCCCTGAATTACCAATCACTTCATAATCTGAAGGAGCCAAAAGTGTACCATC[A/T]ATGCGAAACAAAGTAGCATTGTTCTTGCAAGGACCCGTGAATGCTACTGCCTTGCTTATGGCAAATCTCCCTTTAGGAACATAAATTTCGATTGATCCTG
scaffold392	81851	Jcr4S00260	23458	CAAAGCTTGGCTGAGTCAGCTCTACAATAGAGAAGAGCTGTGTTGACATTACAGTAATCACAGAGTCGGCTCTCACCCATTTGTGGCTGTGAGCTATTTA[C/A]CTCTAATCCTTTCATCAAGAAAATCTCTGGTGCTGTGGTGGACTGGTGGTTCGTTTTATTCAAAACGAAATAAACAAAACCAATTTTAACTCTAAGTCTA
scaffold392	147020	Jcr4S00200	57706	CTGAAAATATTTCACCCTCTGTTCCCATCATGTCTCTCCTTAAATAATCAAGAATATCCCGCGATACGAATGAATATAAGACATCATTGGCAATGGAAAA[G/A]GCATCCAAGTAAACATTAGCAAGTTGCCCTTGATCATACAGCATTTTCTCAAAATGAGGAACTGCAAATAATGGAAACAACTCAAACATATTAAGCACCT
scaffold392	350201	Jcr4S00141	77346	TTTTCTTGTTTTTCAGTCCCAACCTGGTGGCCTTCTATTCACAAAGTTTGGGAGCAATCATACTGCTTTGCTTGATCTTGCTTTTTCCGGTATGCTGACC[G/A]TTGGTGTAGTAGTTCATTTAGTTATTAACAAATTAATTATAATTAATTGTGTCCTGGTTGTGTATCTTGTTGTTATGCTAGCAAACTGCTTGTTACTAGC
scaffold392	605747	Jcr4S02562	7294	GGAAATGGTCCCAAAAGCCCAGATGAGAAATGATCAGTCCAACAATAATAATTAGGAATTCCTGCAACAAAAACCGCAAATCACGGGATGTATATAAACT[A/G]TAAAATGATGATACTGCTGCGACCACATGCATCCTTCCTCTGCATAAACATTGTAACCCCTCAGAGGAGTGAATATGTGCAGTTTTGTTGGAGGAAGCTT
scaffold392	1673688	Jcr4S02147	25415	GTGATGCTGCTGCTGCTGCTGTTCCTGTTCTTTCAAGACTTTCTTCAGCAACCTAGCGGACATTGCTTCCTACAAGTAAATATCGACCACTTCCGACTTT[T/G]GCAGAGAGAATAGCGAAAATCGAATATGGTGAATATTTCTGGTTTTATTTATAGGATTCTGGTCTCTAAACATGAAATACAAGTTGAAACAAGAGGAAAT
scaffold392	2302834	Jcr4S01175	17379	TTATGGACCTTGAGATTATATTTTTGTCTGAAGCATTTAAACAAGTCTGCATTTATGAGGATGAACTTGTCATTTGTCAATGTATTTGCAGTTAGCGTTG[A/T]ATTCCTCTGTAATACACGGCAAGGGCCCATTGTTTGTTGTATGTAGCATTTTGACTCCAAAAGGCCCAATCACATGGCCCATATAAAGCCATACCCATAC
scaffold392	3646501	Jcr4S00408	64898	CTCAGATCAATTTTCATGATCCTGCATCACACAATCCAATCTTTGTTAACAATTTGGTTTACAGAATAAACTAATTGACACAAATGGGCCAAATAGTACT[T/G]CTTACCTTCTGAATGTATCCCTTTGAGACTCAGCCTCAAATGGAGGTGCACCATATAGGAACTCATAGCACAGTATCCCCAGAGTCCAGTTATCAACAGC
scaffold51	200584	Jcr4S03245	3125	CCCGCCGTCCATCTGATGTGGCATTAACCACTTCTTATCTGCCATGCCGATTGCACTCTCTCTCTCATTTCTCCGAATATATATAAACGACACAGCACCA[G/C]ATTGTCTCCTTTCCCTTCTCTCTCTCTTTCTCTTCCCCTTCCTCTAACAAAGCCAATCCTCCGTTTGTAGTTATTACCAGAAAACGAAAACGAGTCTGTA
scaffold550	353485	Jcr4S00687	16312	ATGTTATACCATGTCTTGTTTGAATCCAATTGAGTGAAATGGTTAAGATAGATTTTAAAAATAGTGGCCGAATTGTTCATGTTGAATATACTTTAAACAA[A/C]AATACTTGTTACACTATTATTACTATGTATCCTTCATACACATAATCAATAGTTGACTGTCTTTCAAAAATTCCATTACTCATTATTACCATTTCTTTAT
scaffold550	346322	Jcr4S00687	23475	TGCGTTTGTTGTGTTTCAGTGCATGCCACAGCGTAATTCTGTCTCGTGGAATGCACTTATTGCTGGTTTTGTACAAAAAGGCGATCCTGACACTGCATTT[T/G]GGTTATTAGATTGTCTGGAAATAGAAGCGGTTAGTCCTGATGATGGAACTTTTTCTCCACTTCTTACCTTGCTTGATGAAGATAGGTTTTACAAGTCAAC
scaffold550	384550	Jcr4S10476	4362	GCCCATTCAGTAAACTTTTGAACCTTGGCACCAGCTTCTGCTTTCAAGACCTCATCCCCATTGCATTCCTGGAGACGCTCATGCAACCTGATGAAAAAAT[T/G]CAGAGGAAAAAAGAATAAGCACATCAATACATGCTAAGATTCAAAGTTACATTCAGCATACATACTGTCTACAAATAGTCAATGCAATCTTAGTTTTTAC
scaffold550	478546	Jcr4S02310	23269	TGTGCAGATTGATCACTTTAAAAACACAGGACAAATCCAGGGATAAGGAACCATAATCTTGATGCTTCTGGTACAATTAAATAAAAACAATGTCAAACAA[G/A]TCAGCACTGTAATTATGTGCTTAAGTAAACCCAAAGGATGAACTACTCCAAAGGTTAGATTCTTCCTTCAGAAGCCAGAGTAGTTTGTGCTATCTACTAT
scaffold550	486661	Jcr4S02310	15802	TCACTAAACCCGATCAATGTCAACCCTAAAGGAGATCCTAACTCGCCGTCCTGTTGCCGCTACAATCCGCCTCACTGTTCCAGCTGGCGGCGCTCGCCCA[T/G]CCCCACCGGTAGGTCCCGCGCTTGGTCAGTACCGTCTCAATTTAATGGCATTTTGCAAGGACTTCAACGCTCGTACACAGAAATACAAGGCGGACACCCC
scaffold550	484023	Jcr4S02310	18438	TTGTAATTCCATTGATGGTCATTGGTCAATTTGAATGTTGTGCTTTAATGTTTTCAAAACCTTCTGCAAGCTCATTTTCTCCACTTGCTTCTTTTCTGGT[A/C]CTTGATAAGTATGCATCAACAATTTAATTTCGACCATTATTCTACTGTAATGTCTCTGTGGTTGTTAGACAATTTTCAATCTATCTATCTGTCTGAGAGT
scaffold550	512954	Jcr4S00149	7300	GAGAATGAGAGCTAATGTTGCTTCTCTCCTACATCCATGCTGCTGTTGCAGATTCAATCTTCACCAGCATCATGGCATGTCAAACTGCTCATGAAGCTTA[G/T]GAAAAGTTGAAAACAGAGTATCAAGGGTCTGACAAGACAAGGCCGATGCAGGTTTTAATTTAAAGAAAGAATTTAAGCTATTGATGATGAAGGATGCAGA
scaffold550	528543	Jcr4S00149	23016	TCAGATTAATAGGAGGCAGTCCTTTTTGCATCTAAGCAGATGCATCAAGTTCCATTAGAGTGTAGAGCTTCTATTGGAAGTAATGATGAAATAGGTCAAT[G/A]AGGACAACAACAGTAACAATACGGCACCTGACATTCAGATTAATATCTGGCCTATTAAATAACAGTATAATTCGTGTTTGAGGAAGTAAGAACATAAAAT
scaffold684	3920811	Jcr4S01986	11433	CTTCAAGGCCTTGCAATTGCTTCCTCCCCGAAGCCCAAGTATGTGGAACAAAGTTTGGTTTCTTTTGAGAGTGCTATTTGAATAAACTGGTACATTCCAC[A/G]TACTGACTGTCATTTTGATTTGATGGTCTTCAACTAATGAATCAAGAAAATTTTTTTGGCTATTGATCTTAACTTGGTCTGCTTCTGCTTCATGCAAATC
scaffold684	5276130	Jcr4S01274	11553	ATACAATGTATATTTTGTGGTTGGAATTTAGGATCGGGACGCAAGGATGCAATGGAAGGCGATCATCAATTATTCCAAGATACTGAACCTCTATATGATA[C/A]AGTTGTGCTTGATAGTTACTTTGATGCAACCCAATTGGAGACGCTCGATTTTGTTACCCAAGTAGTTAATGGTGATGACTGTATCAAGGGTGTGAGACCC
scaffold118		Jcr4S06483	13363	TCATGTGACTTGCACATGACTTACTAAGCTATAAAATAACATAAGGAGAACTTATTGATCAAAGAATAAAAGAAAAAGAAAAGAGAGGAGGAAGGCCGAC[T/G]CATAAGGAGAGAAGAAGGAGAAGAAGAAAGCTTAAGGTGCTAAGGATTCAACATGATTGTCAAAAGTTTTTTTATTGGAAATCATCTAAGGTGACTTATC
scaffold143	105034	Jcr4S21022	608	GATTTTTGCATTCATACGCATTTCTCTCTTCTCACCACATTCTACCCGTATCACCCTCCGGTACTGGTGTTAAGTTTGACGGTGGATCTAGCCTAAACCT[C/T]GCGTTTTAGGTGCATCCATCCGAGAATTAACATTACTACCAACCGCAAGCCTAGTACCTCAAAGGTGCGTCAAAAGGAGTAGGCCCAACAAAGCCTGAAT
scaffold1894	18880	Jcr4S12424	1356	GGTGTCTGATAACACTCAGACTAATACTGACTAGTTAACCTTTAACAGTAGACTTAGAAAGTCTTTCAGATACAAAGTCAGTAGAGTGCATCCACTCATC[C/T]TGAAGACACCCACGTGTCTGGCATATGATCATAGCGTGATCCAAATCCAATTTCATAGCATGCTTTATTTTCAGAGACAAATAACCATATTCTAATGACC
scaffold240		Jcr4S03521	7927	GGGTCTAACATTTACCCTTTCATTTTTTTCATAAGGTAGACTTAAATAAGGTTTAGAATGAAAAACCATGGTCCTTCAATAATCATCTTCTGGTTATGCA[A/G]AAGGTGAATGATAAATAGGAGCTAACCCATATTGAATTATATTTCGCAGAGTTCTGTGTAGCAAATCCACAGGTTGCCTATTAGATCCATCTCGGAACAG
scaffold365		Jcr4S27004	6353	TAGAATTATAATAGTTTCCACATAAATTTGAAGATGTCACGAAACAAATCGCATAAATTCCAGGAAAAAATCTATGCATTAGGCCTTTTAAGAATCTTAC[A/G]TATAAATTTCCTAGAGTCATGTATGAGAACTTAAAACATAAATCTTAAATATTTACTAGAGTCATTTATGAAACCCAAATCTAGAATTAAGTTGAAGTTT
scaffold430		Jcr4S14974	2935	TGTATGATTAAAAAGATTATAGCTTTTATCAGTTGTCTATTAAAGGGTGTGATCAACCAAGTAAGAAAGATGTTCAAAGTATTTACATAGGTATAGAAAC[C/T]AGGAAAATGGAGGAAAGTGTACTTAGCAAGCCAAGAAACACGCAAGTAATGAGCAAATGTCAGAGAAATTACACTGAGCGAGCATTCTCCCATGGCTTTT
scaffold540	615185	Jcr4S28409	2715	GGCCACTGGTTCATTTTTTAACCAGAATCGAACTGTAATATAGATGAAYCRAAATTGRAYCGGACCKTCGGTTCAAGGGCCGATTAAAGTTTATGTGAAT[G/A]TTAAAATTTGAACCTGAATCGGACCGGAACCGGTGATTCTGATCCTGTTTAAACTGAAAATTTTCTATTTTTATTTTTAAAATGATAATCACTTAGCCTA

## Sheet: Supplementary Material S3
Supplementary Material S3: TaqMan probes and primers for genotyping of selected 64 SNPs using OpenArray Technology
Assay ID	Forward Primer Sequence	Reverse Primer Sequence	VIC Reporter Sequence	FAM Reporter Sequence
AN9HHXD	GGTGTTAAGTTTGACGGTGGATCTA	GCTTGCGGTTGGTAGTAATGTTAAT	CCTAAAACGCGAGGTTT	CCTAAAACGCAAGGTTT
AN2W7MN	TCAAGTTCCATTAGAGTGTAGAGCTTCT	TCAGGTGCCGTATTGTTACTGTT	TAGGTCAATGAGGACAAC	AATAGGTCAATAAGGACAAC
ANCE3VZ	ACCATGGTCCTTCAATAATCATCTTCTG	TCTGCGAAATATAATTCAATATGGGTTAGCT	CATTCACCTTTTGCATAAC	ATTCACCTTCTGCATAAC
ANDJXFX	CGAAACAAATCGCATAAATTCCAGGAA	GATTTATGTTTTAAGTTCTCATACATGACTCTAGGA	TTTTAAGAATCTTACATATAAATT	AGAATCTTACGTATAAATT
ANEPRZV	GTGTGATCAACCAAGTAAGAAAGATGTTC	TCTTGGCTTGCTAAGTACACTTTCC	CCATTTTCCTGGTTTCT	TCCATTTTCCTAGTTTCT
ANFVKKT	CCGGACCGTCGGTTCAAG	CCGGTCCGATTCAGGTTCAA	AAGTTTATGTGAATGTTAAAAT	AAGTTTATGTGAATATTAAAAT
ANPRJZ7	TTTACTCAAACAGGAGAATGTCGAAGAT	CCATCTTCTGCTGAGGCTGTAG	ATGTATTTCTGTCTTTCTCC	ATTTCTGTCATTCTCC
ANRWEK4	GCAATCGAGAAGGCTGGTTACA	ACAGTTTGCAATTTGAATGGGTAAATAAACA	CTGGGAAGGTGAGCTG	TGGGAAGGTAAGCTG
ANTZ762	CTACGGTTTGCAAACTTAAGCAGAA	TCCTGTCCATCGACTAGCAATTTT	ACGGATTACATCTTGTATAGC	ACGGATTACATCTTCTATAGC
ANU62RY	ACTATTACTTTGACATTTTTTCTGCATATTGCTT	CCCCTATCTACATACATATTCCTCCAAAGA	CTTGTAGCACCCTCAATG	TTGTAGCACCGTCAATG
ANXGPWU	AGAATGAACTGAAGGATTTTGCTTCTCT	TGGACTTGCTCATCATACCAAAGAAA	AAATGTTAGGTACTCTTGC	TGTTAGGTGCTCTTGC
ANYMJGR	AGTTCGTTCATTTTCCTAATTGCTTTATACTCT	GGATAAAAAAGCTAAATCACCACTTCCAA	CTAAAGATAAAGGAGGTTTCT	CTAAAGATAAAGGAAGTTTCT
ANZTD2N	CATTGTTTGTATATGCCTATTTTTGGTTCCA	GAAGGTTCAGGTCAATTACAGATAACAACT	ACAATAAGTGTGATATTTT	ACAATAAGTGAGATATTTT
AN2W7MK	TGGAAGCTGAAATAAGAGTTTCTTGGAA	TGCTCAATCAGGTGATATATTAATTCCATGT	ATGGATGTGATAAATTACTT	ATGGATGTGATAATTTACTT
AN32Z7H	ACCATTACATCTTCCATGGCTTCAC	AGAAAGCTTAAGGTTACACCCAATCG	CCATTGCTTGTTCCTC	CATTGCTCGTTCCTC
ANFVKKT	CCGGACCGTCGGTTCAAG	CCGGTCCGATTCAGGTTCAA	AAGTTTATGTGAATGTTAAAAT	AAGTTTATGTGAATATTAAAAT
ANPRJZ7	TTTACTCAAACAGGAGAATGTCGAAGAT	CCATCTTCTGCTGAGGCTGTAG	ATGTATTTCTGTCTTTCTCC	ATTTCTGTCATTCTCC
ANRWEK4	GCAATCGAGAAGGCTGGTTACA	ACAGTTTGCAATTTGAATGGGTAAATAAACA	CTGGGAAGGTGAGCTG	TGGGAAGGTAAGCTG
ANTZ762	CTACGGTTTGCAAACTTAAGCAGAA	TCCTGTCCATCGACTAGCAATTTT	ACGGATTACATCTTGTATAGC	ACGGATTACATCTTCTATAGC
ANU62RY	ACTATTACTTTGACATTTTTTCTGCATATTGCTT	CCCCTATCTACATACATATTCCTCCAAAGA	CTTGTAGCACCCTCAATG	TTGTAGCACCGTCAATG
ANXGPWU	AGAATGAACTGAAGGATTTTGCTTCTCT	TGGACTTGCTCATCATACCAAAGAAA	AAATGTTAGGTACTCTTGC	TGTTAGGTGCTCTTGC
ANYMJGR	AGTTCGTTCATTTTCCTAATTGCTTTATACTCT	GGATAAAAAAGCTAAATCACCACTTCCAA	CTAAAGATAAAGGAGGTTTCT	CTAAAGATAAAGGAAGTTTCT
ANZTD2N	CATTGTTTGTATATGCCTATTTTTGGTTCCA	GAAGGTTCAGGTCAATTACAGATAACAACT	ACAATAAGTGTGATATTTT	ACAATAAGTGAGATATTTT
AN2W7MK	TGGAAGCTGAAATAAGAGTTTCTTGGAA	TGCTCAATCAGGTGATATATTAATTCCATGT	ATGGATGTGATAAATTACTT	ATGGATGTGATAATTTACTT
AN32Z7H	ACCATTACATCTTCCATGGCTTCAC	AGAAAGCTTAAGGTTACACCCAATCG	CCATTGCTTGTTCCTC	CATTGCTCGTTCCTC
AN47VTF	TGTTTGTTAATTGGAGTTGAGGGTTTAGT	GACATGATAATTTCGCAAATGTGACAGT	CTCCCTCTGTGCACAAA	ACTCCCTCTGTCCACAAA
AN7DPDD	TGGCTTCACCTCCCCTGTAAT	CCACAGATATAATGTAGATTCTAGCCCAAC	CAGCTCGCACACAGGT	AGCTCGCCCACAGGT
AN9HHXA	ACCCATCTCTTTATCCCTCTCTTTCA	GAGGAGGAGAGGAGAGAAATAAGGA	CTCTCTCTAAATCTAGTCTCAC	CTCTCTAAATCTAATCTCAC
ANAAAAZ	GAGCAGCTCGGATTGTTGTTAAC	CCATCAAATGGTTATTGAGTTGCATGA	AGCAATTTCACGTACATCA	AGCAATTTCACATACATCA
ANCE3VX	GTATAAATTAAGTCATCCACATAGAGACAAACGA	AGGAGTGCAAGTAAGCCTATTTTGT	CAATACCTCACTGTCTCCT	CAATACCTCACTATCTCCT
ANDJXFV	GTGGCGACCAACTCATCAATTG	GGAGGTATTGCTGGTCTAAGATTGG	AAAGCCAATGACAATAT	AAAGCCAATCACAATAT
ANEPRZT	TGCAGAGCTACATTTACCAATGAATAGAAT	GCCATCAGGGTTTGTTCTTTTCC	CTGCAAGAAACGACAAAA	CTGCAAGAAACAACAAAA
ANFVKKP	ACACGTATGAGCTGGTGAAACTTC	GTTGCCATCATCTTTCTTCAGTTTGT	AGTGTTCTCTTCTCTTTTG	AGTGTTCTCTTCCCTTTTG
ANGZE6M	CTTCCCCTATACATCTTTCTATCTCTTCCT	TTGCTGATGTTTGGAAAGTAGGAGTT	TTTTTCATCATCTACTTTTAC	TTTTCATCATCTATTTTTAC
ANH49RJ	GAATTAGATTCATATATTATTGTGAATGGATTGAAAAGGTT	GCTGAGTCGAATTTTGGTAAGTAAGTGT	AGAGAATTCGAAATTAGCT	AGAGAATTCGAACTTAGCT
ANFVKKT	CCGGACCGTCGGTTCAAG	CCGGTCCGATTCAGGTTCAA	AAGTTTATGTGAATGTTAAAAT	AAGTTTATGTGAATATTAAAAT
ANPRJZ7	TTTACTCAAACAGGAGAATGTCGAAGAT	CCATCTTCTGCTGAGGCTGTAG	ATGTATTTCTGTCTTTCTCC	ATTTCTGTCATTCTCC
ANRWEK4	GCAATCGAGAAGGCTGGTTACA	ACAGTTTGCAATTTGAATGGGTAAATAAACA	CTGGGAAGGTGAGCTG	TGGGAAGGTAAGCTG
ANTZ762	CTACGGTTTGCAAACTTAAGCAGAA	TCCTGTCCATCGACTAGCAATTTT	ACGGATTACATCTTGTATAGC	ACGGATTACATCTTCTATAGC
ANU62RY	ACTATTACTTTGACATTTTTTCTGCATATTGCTT	CCCCTATCTACATACATATTCCTCCAAAGA	CTTGTAGCACCCTCAATG	TTGTAGCACCGTCAATG
ANXGPWU	AGAATGAACTGAAGGATTTTGCTTCTCT	TGGACTTGCTCATCATACCAAAGAAA	AAATGTTAGGTACTCTTGC	TGTTAGGTGCTCTTGC
ANYMJGR	AGTTCGTTCATTTTCCTAATTGCTTTATACTCT	GGATAAAAAAGCTAAATCACCACTTCCAA	CTAAAGATAAAGGAGGTTTCT	CTAAAGATAAAGGAAGTTTCT
ANZTD2N	CATTGTTTGTATATGCCTATTTTTGGTTCCA	GAAGGTTCAGGTCAATTACAGATAACAACT	ACAATAAGTGTGATATTTT	ACAATAAGTGAGATATTTT
AN2W7MK	TGGAAGCTGAAATAAGAGTTTCTTGGAA	TGCTCAATCAGGTGATATATTAATTCCATGT	ATGGATGTGATAAATTACTT	ATGGATGTGATAATTTACTT
AN32Z7H	ACCATTACATCTTCCATGGCTTCAC	AGAAAGCTTAAGGTTACACCCAATCG	CCATTGCTTGTTCCTC	CATTGCTCGTTCCTC
AN47VTF	TGTTTGTTAATTGGAGTTGAGGGTTTAGT	GACATGATAATTTCGCAAATGTGACAGT	CTCCCTCTGTGCACAAA	ACTCCCTCTGTCCACAAA
AN7DPDD	TGGCTTCACCTCCCCTGTAAT	CCACAGATATAATGTAGATTCTAGCCCAAC	CAGCTCGCACACAGGT	AGCTCGCCCACAGGT
AN9HHXA	ACCCATCTCTTTATCCCTCTCTTTCA	GAGGAGGAGAGGAGAGAAATAAGGA	CTCTCTCTAAATCTAGTCTCAC	CTCTCTAAATCTAATCTCAC
ANAAAAZ	GAGCAGCTCGGATTGTTGTTAAC	CCATCAAATGGTTATTGAGTTGCATGA	AGCAATTTCACGTACATCA	AGCAATTTCACATACATCA
ANCE3VX	GTATAAATTAAGTCATCCACATAGAGACAAACGA	AGGAGTGCAAGTAAGCCTATTTTGT	CAATACCTCACTGTCTCCT	CAATACCTCACTATCTCCT
ANDJXFV	GTGGCGACCAACTCATCAATTG	GGAGGTATTGCTGGTCTAAGATTGG	AAAGCCAATGACAATAT	AAAGCCAATCACAATAT
ANEPRZT	TGCAGAGCTACATTTACCAATGAATAGAAT	GCCATCAGGGTTTGTTCTTTTCC	CTGCAAGAAACGACAAAA	CTGCAAGAAACAACAAAA
ANFVKKP	ACACGTATGAGCTGGTGAAACTTC	GTTGCCATCATCTTTCTTCAGTTTGT	AGTGTTCTCTTCTCTTTTG	AGTGTTCTCTTCCCTTTTG
ANGZE6M	CTTCCCCTATACATCTTTCTATCTCTTCCT	TTGCTGATGTTTGGAAAGTAGGAGTT	TTTTTCATCATCTACTTTTAC	TTTTCATCATCTATTTTTAC
ANH49RJ	GAATTAGATTCATATATTATTGTGAATGGATTGAAAAGGTT	GCTGAGTCGAATTTTGGTAAGTAAGTGT	AGAGAATTCGAAATTAGCT	AGAGAATTCGAACTTAGCT
ANKA3CG	AAAGCCAACACAAAAACTGAAAGAAGT	GCCTGCATGATTAGATCTTGGAAGT	AAGATAAGGGCTAAAATTAA	TAAGGGCTGAAATTAA
ANMFWWE	GATACAAGTGATGCAGCTTAAGATAAAAAGTT	GGATTGTTGGCAGACCATTAGATCT	TGCCTTTTCCCACTAGCT	ATGCCTTTTCCCTCTAGCT
ANNKRGC	CCTGCAATGGTAAACCCGATACTAT	CGTTTCAAGGTTTCTCCACACTCT	ACAAGTGAACTGAAACAG	CAAGTGAACTAAAACAG
ANPRJZ9	TTTTCAAAAAATGGATATGTAATACTTCTATAGGTAAATACTGT	GCTAAGTTTAAGCTGCAGTATCCAAAAT	CATTCCATCACAGTTGCT	CATTCCATCACTGTTGCT
ANRWEK6	GGTCATTAAAGTAAAATGCATGCCCAAT	TCTGAAGATAAAGCAGGACAAATATTGAGG	TTGAAAAGATGTAACGATTG	TTGAAAAGATGTACCGATTG
ANTZ763	CTAGTAGTGTGTTGCTTGTGCTTTC	GTGGCTAGTTCTAAGGTGATTGATAAATTTATTAGT	ATCTTGCTAAAGATGAAG	ATCTTGCTAAAAATGAAG
ANU62RZ	CCTGTAGATGACAACCCCAACAA	CATTTCCTTTTCCTTCCTTCAATGGTT	TTTTTCCTGTTGTCTTCC	TTTTTCCTGTTTTCTTCC
ANWCWCX	GAATTGATATGTTAGGTTAATTTTCTTTTCCTTTACCT	TGGTTTTCCATTCCTTCTTGTTAAGACA	TTGCTCTTTATCTAGAATTT	CTCTTTATCCAGAATTT
ANXGPWV	GACTGTGTCCATTTTGATTTCGAACTTATTA	GGGAAGATGTGAGGTAAAAACTACTCTT	TGCGCTATCACTCATTGC	CGCTATCACACATTGC
ANYMJGT	GCAACATTTCCGGTTTAATTTATCACCAA	ACATGATTTTCATTCCATGTTCTGGGTAT	CCTATTCCCCTCTTAACTAT	CCTATTCCCCTATTAACTAT
ANFVKKT	CCGGACCGTCGGTTCAAG	CCGGTCCGATTCAGGTTCAA	AAGTTTATGTGAATGTTAAAAT	AAGTTTATGTGAATATTAAAAT
ANPRJZ7	TTTACTCAAACAGGAGAATGTCGAAGAT	CCATCTTCTGCTGAGGCTGTAG	ATGTATTTCTGTCTTTCTCC	ATTTCTGTCATTCTCC
ANRWEK4	GCAATCGAGAAGGCTGGTTACA	ACAGTTTGCAATTTGAATGGGTAAATAAACA	CTGGGAAGGTGAGCTG	TGGGAAGGTAAGCTG
ANTZ762	CTACGGTTTGCAAACTTAAGCAGAA	TCCTGTCCATCGACTAGCAATTTT	ACGGATTACATCTTGTATAGC	ACGGATTACATCTTCTATAGC
ANU62RY	ACTATTACTTTGACATTTTTTCTGCATATTGCTT	CCCCTATCTACATACATATTCCTCCAAAGA	CTTGTAGCACCCTCAATG	TTGTAGCACCGTCAATG
ANXGPWU	AGAATGAACTGAAGGATTTTGCTTCTCT	TGGACTTGCTCATCATACCAAAGAAA	AAATGTTAGGTACTCTTGC	TGTTAGGTGCTCTTGC
ANYMJGR	AGTTCGTTCATTTTCCTAATTGCTTTATACTCT	GGATAAAAAAGCTAAATCACCACTTCCAA	CTAAAGATAAAGGAGGTTTCT	CTAAAGATAAAGGAAGTTTCT
ANZTD2N	CATTGTTTGTATATGCCTATTTTTGGTTCCA	GAAGGTTCAGGTCAATTACAGATAACAACT	ACAATAAGTGTGATATTTT	ACAATAAGTGAGATATTTT
AN2W7MK	TGGAAGCTGAAATAAGAGTTTCTTGGAA	TGCTCAATCAGGTGATATATTAATTCCATGT	ATGGATGTGATAAATTACTT	ATGGATGTGATAATTTACTT
AN32Z7H	ACCATTACATCTTCCATGGCTTCAC	AGAAAGCTTAAGGTTACACCCAATCG	CCATTGCTTGTTCCTC	CATTGCTCGTTCCTC
AN47VTF	TGTTTGTTAATTGGAGTTGAGGGTTTAGT	GACATGATAATTTCGCAAATGTGACAGT	CTCCCTCTGTGCACAAA	ACTCCCTCTGTCCACAAA
AN7DPDD	TGGCTTCACCTCCCCTGTAAT	CCACAGATATAATGTAGATTCTAGCCCAAC	CAGCTCGCACACAGGT	AGCTCGCCCACAGGT
AN9HHXA	ACCCATCTCTTTATCCCTCTCTTTCA	GAGGAGGAGAGGAGAGAAATAAGGA	CTCTCTCTAAATCTAGTCTCAC	CTCTCTAAATCTAATCTCAC
ANAAAAZ	GAGCAGCTCGGATTGTTGTTAAC	CCATCAAATGGTTATTGAGTTGCATGA	AGCAATTTCACGTACATCA	AGCAATTTCACATACATCA
ANCE3VX	GTATAAATTAAGTCATCCACATAGAGACAAACGA	AGGAGTGCAAGTAAGCCTATTTTGT	CAATACCTCACTGTCTCCT	CAATACCTCACTATCTCCT
ANDJXFV	GTGGCGACCAACTCATCAATTG	GGAGGTATTGCTGGTCTAAGATTGG	AAAGCCAATGACAATAT	AAAGCCAATCACAATAT
ANEPRZT	TGCAGAGCTACATTTACCAATGAATAGAAT	GCCATCAGGGTTTGTTCTTTTCC	CTGCAAGAAACGACAAAA	CTGCAAGAAACAACAAAA
ANFVKKP	ACACGTATGAGCTGGTGAAACTTC	GTTGCCATCATCTTTCTTCAGTTTGT	AGTGTTCTCTTCTCTTTTG	AGTGTTCTCTTCCCTTTTG
ANGZE6M	CTTCCCCTATACATCTTTCTATCTCTTCCT	TTGCTGATGTTTGGAAAGTAGGAGTT	TTTTTCATCATCTACTTTTAC	TTTTCATCATCTATTTTTAC
ANH49RJ	GAATTAGATTCATATATTATTGTGAATGGATTGAAAAGGTT	GCTGAGTCGAATTTTGGTAAGTAAGTGT	AGAGAATTCGAAATTAGCT	AGAGAATTCGAACTTAGCT
ANKA3CG	AAAGCCAACACAAAAACTGAAAGAAGT	GCCTGCATGATTAGATCTTGGAAGT	AAGATAAGGGCTAAAATTAA	TAAGGGCTGAAATTAA
ANMFWWE	GATACAAGTGATGCAGCTTAAGATAAAAAGTT	GGATTGTTGGCAGACCATTAGATCT	TGCCTTTTCCCACTAGCT	ATGCCTTTTCCCTCTAGCT
ANNKRGC	CCTGCAATGGTAAACCCGATACTAT	CGTTTCAAGGTTTCTCCACACTCT	ACAAGTGAACTGAAACAG	CAAGTGAACTAAAACAG
ANPRJZ9	TTTTCAAAAAATGGATATGTAATACTTCTATAGGTAAATACTGT	GCTAAGTTTAAGCTGCAGTATCCAAAAT	CATTCCATCACAGTTGCT	CATTCCATCACTGTTGCT
ANRWEK6	GGTCATTAAAGTAAAATGCATGCCCAAT	TCTGAAGATAAAGCAGGACAAATATTGAGG	TTGAAAAGATGTAACGATTG	TTGAAAAGATGTACCGATTG
ANTZ763	CTAGTAGTGTGTTGCTTGTGCTTTC	GTGGCTAGTTCTAAGGTGATTGATAAATTTATTAGT	ATCTTGCTAAAGATGAAG	ATCTTGCTAAAAATGAAG
ANU62RZ	CCTGTAGATGACAACCCCAACAA	CATTTCCTTTTCCTTCCTTCAATGGTT	TTTTTCCTGTTGTCTTCC	TTTTTCCTGTTTTCTTCC
ANWCWCX	GAATTGATATGTTAGGTTAATTTTCTTTTCCTTTACCT	TGGTTTTCCATTCCTTCTTGTTAAGACA	TTGCTCTTTATCTAGAATTT	CTCTTTATCCAGAATTT
ANXGPWV	GACTGTGTCCATTTTGATTTCGAACTTATTA	GGGAAGATGTGAGGTAAAAACTACTCTT	TGCGCTATCACTCATTGC	CGCTATCACACATTGC
ANYMJGT	GCAACATTTCCGGTTTAATTTATCACCAA	ACATGATTTTCATTCCATGTTCTGGGTAT	CCTATTCCCCTCTTAACTAT	CCTATTCCCCTATTAACTAT
ANZTD2P	CATCGTCAGTGTCCACATGCTTA	GGTGATGAAGAGGTGCTTCCTT	CCAGTCAACCTCCTCTGTAA	AGTCAACCTCCGCTGTAA
AN2W7MM	GGAAGATGTAACTGGTAATAGCAAACGT	GGAAGTTTAAAGGGCGATGAATGAAAT	TGGAGATTTCGTTTCTTT	TGGAGATTTCATTTCTTT
AN32Z7J	CACAGCTAGAGGTCCATGATTTTTAAGA	TGCCTCATTTATTGTTTCAAGAAAATTCCAT	CCTTGAAGGAGAAAAA	CCTTGAAGAAGAAAAA
AN47VTG	TGCCTAGTGAAGCATTCCTATGTG	GTTTCTACCTTCTAGTTATCATCCTATTGTTTGA	CTCGTACATAGAACATCT	CTCGTACATATAACATCT
AN7DPDE	CAAAGAATTTGTCATAGAAAACCGGAAGT	CACCTTACGTGCTTTTGAGTTTGT	ATACTGATGAGAATCAC	CTGATGGGAATCAC
AN9HHXC	AAGGAAACGTGGCTCAATCATCTAT	AACAAACGTCATCGTCGAAGGA	TTGAACCTATGCGAGATTG	AACCTATGCAAGATTG
ANAAAA2	CAATCAGCAGAATTCCATAGTTGAAAACA	GCGACACTTGTCAATCCAAATGAG	CTTTCCCCAAATTCA	CTTTCCCAAAATTCA
ANCE3VY	CGGGAAGGTTCTATCTACGAAATGT	GCCACAAGGGTTCCATCTATAGG	CAAGAACAGAGCAATCT	CAAGAACAGTGCAATCT
ANDJXFW	CCAAGTCCCTGAATTACCAATCACT	TCCTTGCAAGAACAATGCTACTTTG	AAGTGTACCATCAATGCGA	AAAAGTGTACCATCTATGCGA
ANEPRZU	TCGGCTCTCACCCATTTGTG	CCACAGCACCAGAGATTTTCTTGAT	AAAGGATTAGAGGTAAATAG	AAAGGATTAGAGTTAAATAG
ANFVKKT	CCGGACCGTCGGTTCAAG	CCGGTCCGATTCAGGTTCAA	AAGTTTATGTGAATGTTAAAAT	AAGTTTATGTGAATATTAAAAT
ANPRJZ7	TTTACTCAAACAGGAGAATGTCGAAGAT	CCATCTTCTGCTGAGGCTGTAG	ATGTATTTCTGTCTTTCTCC	ATTTCTGTCATTCTCC
ANRWEK4	GCAATCGAGAAGGCTGGTTACA	ACAGTTTGCAATTTGAATGGGTAAATAAACA	CTGGGAAGGTGAGCTG	TGGGAAGGTAAGCTG
ANTZ762	CTACGGTTTGCAAACTTAAGCAGAA	TCCTGTCCATCGACTAGCAATTTT	ACGGATTACATCTTGTATAGC	ACGGATTACATCTTCTATAGC
ANU62RY	ACTATTACTTTGACATTTTTTCTGCATATTGCTT	CCCCTATCTACATACATATTCCTCCAAAGA	CTTGTAGCACCCTCAATG	TTGTAGCACCGTCAATG
ANXGPWU	AGAATGAACTGAAGGATTTTGCTTCTCT	TGGACTTGCTCATCATACCAAAGAAA	AAATGTTAGGTACTCTTGC	TGTTAGGTGCTCTTGC
ANYMJGR	AGTTCGTTCATTTTCCTAATTGCTTTATACTCT	GGATAAAAAAGCTAAATCACCACTTCCAA	CTAAAGATAAAGGAGGTTTCT	CTAAAGATAAAGGAAGTTTCT
ANZTD2N	CATTGTTTGTATATGCCTATTTTTGGTTCCA	GAAGGTTCAGGTCAATTACAGATAACAACT	ACAATAAGTGTGATATTTT	ACAATAAGTGAGATATTTT
AN2W7MK	TGGAAGCTGAAATAAGAGTTTCTTGGAA	TGCTCAATCAGGTGATATATTAATTCCATGT	ATGGATGTGATAAATTACTT	ATGGATGTGATAATTTACTT
AN32Z7H	ACCATTACATCTTCCATGGCTTCAC	AGAAAGCTTAAGGTTACACCCAATCG	CCATTGCTTGTTCCTC	CATTGCTCGTTCCTC
AN47VTF	TGTTTGTTAATTGGAGTTGAGGGTTTAGT	GACATGATAATTTCGCAAATGTGACAGT	CTCCCTCTGTGCACAAA	ACTCCCTCTGTCCACAAA
AN7DPDD	TGGCTTCACCTCCCCTGTAAT	CCACAGATATAATGTAGATTCTAGCCCAAC	CAGCTCGCACACAGGT	AGCTCGCCCACAGGT
AN9HHXA	ACCCATCTCTTTATCCCTCTCTTTCA	GAGGAGGAGAGGAGAGAAATAAGGA	CTCTCTCTAAATCTAGTCTCAC	CTCTCTAAATCTAATCTCAC
ANAAAAZ	GAGCAGCTCGGATTGTTGTTAAC	CCATCAAATGGTTATTGAGTTGCATGA	AGCAATTTCACGTACATCA	AGCAATTTCACATACATCA
ANCE3VX	GTATAAATTAAGTCATCCACATAGAGACAAACGA	AGGAGTGCAAGTAAGCCTATTTTGT	CAATACCTCACTGTCTCCT	CAATACCTCACTATCTCCT
ANDJXFV	GTGGCGACCAACTCATCAATTG	GGAGGTATTGCTGGTCTAAGATTGG	AAAGCCAATGACAATAT	AAAGCCAATCACAATAT
ANEPRZT	TGCAGAGCTACATTTACCAATGAATAGAAT	GCCATCAGGGTTTGTTCTTTTCC	CTGCAAGAAACGACAAAA	CTGCAAGAAACAACAAAA
ANFVKKP	ACACGTATGAGCTGGTGAAACTTC	GTTGCCATCATCTTTCTTCAGTTTGT	AGTGTTCTCTTCTCTTTTG	AGTGTTCTCTTCCCTTTTG
ANGZE6M	CTTCCCCTATACATCTTTCTATCTCTTCCT	TTGCTGATGTTTGGAAAGTAGGAGTT	TTTTTCATCATCTACTTTTAC	TTTTCATCATCTATTTTTAC
ANH49RJ	GAATTAGATTCATATATTATTGTGAATGGATTGAAAAGGTT	GCTGAGTCGAATTTTGGTAAGTAAGTGT	AGAGAATTCGAAATTAGCT	AGAGAATTCGAACTTAGCT
ANKA3CG	AAAGCCAACACAAAAACTGAAAGAAGT	GCCTGCATGATTAGATCTTGGAAGT	AAGATAAGGGCTAAAATTAA	TAAGGGCTGAAATTAA
ANMFWWE	GATACAAGTGATGCAGCTTAAGATAAAAAGTT	GGATTGTTGGCAGACCATTAGATCT	TGCCTTTTCCCACTAGCT	ATGCCTTTTCCCTCTAGCT
ANNKRGC	CCTGCAATGGTAAACCCGATACTAT	CGTTTCAAGGTTTCTCCACACTCT	ACAAGTGAACTGAAACAG	CAAGTGAACTAAAACAG
ANPRJZ9	TTTTCAAAAAATGGATATGTAATACTTCTATAGGTAAATACTGT	GCTAAGTTTAAGCTGCAGTATCCAAAAT	CATTCCATCACAGTTGCT	CATTCCATCACTGTTGCT
ANRWEK6	GGTCATTAAAGTAAAATGCATGCCCAAT	TCTGAAGATAAAGCAGGACAAATATTGAGG	TTGAAAAGATGTAACGATTG	TTGAAAAGATGTACCGATTG
ANTZ763	CTAGTAGTGTGTTGCTTGTGCTTTC	GTGGCTAGTTCTAAGGTGATTGATAAATTTATTAGT	ATCTTGCTAAAGATGAAG	ATCTTGCTAAAAATGAAG
ANU62RZ	CCTGTAGATGACAACCCCAACAA	CATTTCCTTTTCCTTCCTTCAATGGTT	TTTTTCCTGTTGTCTTCC	TTTTTCCTGTTTTCTTCC
ANWCWCX	GAATTGATATGTTAGGTTAATTTTCTTTTCCTTTACCT	TGGTTTTCCATTCCTTCTTGTTAAGACA	TTGCTCTTTATCTAGAATTT	CTCTTTATCCAGAATTT
ANXGPWV	GACTGTGTCCATTTTGATTTCGAACTTATTA	GGGAAGATGTGAGGTAAAAACTACTCTT	TGCGCTATCACTCATTGC	CGCTATCACACATTGC
ANYMJGT	GCAACATTTCCGGTTTAATTTATCACCAA	ACATGATTTTCATTCCATGTTCTGGGTAT	CCTATTCCCCTCTTAACTAT	CCTATTCCCCTATTAACTAT
ANZTD2P	CATCGTCAGTGTCCACATGCTTA	GGTGATGAAGAGGTGCTTCCTT	CCAGTCAACCTCCTCTGTAA	AGTCAACCTCCGCTGTAA
AN2W7MM	GGAAGATGTAACTGGTAATAGCAAACGT	GGAAGTTTAAAGGGCGATGAATGAAAT	TGGAGATTTCGTTTCTTT	TGGAGATTTCATTTCTTT
AN32Z7J	CACAGCTAGAGGTCCATGATTTTTAAGA	TGCCTCATTTATTGTTTCAAGAAAATTCCAT	CCTTGAAGGAGAAAAA	CCTTGAAGAAGAAAAA
AN47VTG	TGCCTAGTGAAGCATTCCTATGTG	GTTTCTACCTTCTAGTTATCATCCTATTGTTTGA	CTCGTACATAGAACATCT	CTCGTACATATAACATCT
AN7DPDE	CAAAGAATTTGTCATAGAAAACCGGAAGT	CACCTTACGTGCTTTTGAGTTTGT	ATACTGATGAGAATCAC	CTGATGGGAATCAC
AN9HHXC	AAGGAAACGTGGCTCAATCATCTAT	AACAAACGTCATCGTCGAAGGA	TTGAACCTATGCGAGATTG	AACCTATGCAAGATTG
ANAAAA2	CAATCAGCAGAATTCCATAGTTGAAAACA	GCGACACTTGTCAATCCAAATGAG	CTTTCCCCAAATTCA	CTTTCCCAAAATTCA
ANCE3VY	CGGGAAGGTTCTATCTACGAAATGT	GCCACAAGGGTTCCATCTATAGG	CAAGAACAGAGCAATCT	CAAGAACAGTGCAATCT
ANDJXFW	CCAAGTCCCTGAATTACCAATCACT	TCCTTGCAAGAACAATGCTACTTTG	AAGTGTACCATCAATGCGA	AAAAGTGTACCATCTATGCGA
ANEPRZU	TCGGCTCTCACCCATTTGTG	CCACAGCACCAGAGATTTTCTTGAT	AAAGGATTAGAGGTAAATAG	AAAGGATTAGAGTTAAATAG
ANFVKKR	CCCGCGATACGAATGAATATAAGACA	TGCTGTATGATCAAGGGCAACTT	TTGGATGCCTTTTCC	TTGGATGCTTTTTCC
ANGZE6N	CATACTGCTTTGCTTGATCTTGCTT	AACAAGATACACAACCAGGACACAA	ATGCTGACCGTTGGTG	TATGCTGACCATTGGTG
ANH49RK	ACCGCAAATCACGGGATGTAT	GGTTACAATGTTTATGCAGAGGAAGGA	CAGTATCATCATTTTATAGTTTAT	ATCATCATTTTACAGTTTAT
ANKA3CH	GCGGACATTGCTTCCTACAAGTAAA	CCAGAAATATTCACCATATTCGATTTTCGC	CTCTCTGCAAAAGTC	TCTCTGCCAAAGTC
ANMFWWF	TGAGGATGAACTTGTCATTTGTCAATGT	GGGCCCTTGCCGTGTATTA	TAGCGTTGAATTCCTC	TAGCGTTGTATTCCTC
ANNKRGD	AATAAACTAATTGACACAAATGGGCCAAAT	GAGGCTGAGTCTCAAAGGGATAC	ATTCAGAAGGTAAGAAGTACT	TCAGAAGGTAAGCAGTACT
ANPRJ2A	CACTCTCTCTCTCATTTCTCCGAAT	GGAGGATTGGCTTTGTTAGAGGAA	CAGCACCAGATTGTCT	AGCACCACATTGTCT
ANRWEK7	GTGGCCGAATTGTTCATGTTGA	ACAGTCAACTATTGATTATGTGTATGAAGGATAC	ATATACTTTAAACAAAAATACTTG	CTTTAAACAACAATACTTG
ANTZ764	GGAATGCACTTATTGCTGGTTTTGT	CAGGACTAACCGCTTCTATTTCCA	AATCTAATAACCAAAATGC	ATCTAATAACCCAAATGC
ANU62R2	GACGCTCATGCAACCTGATG	GCTGAATGTAACTTTGAATCTTAGCATGT	TTTTCCTCTGAATTTTT	TCCTCTGCATTTTT
ANFVKKT	CCGGACCGTCGGTTCAAG	CCGGTCCGATTCAGGTTCAA	AAGTTTATGTGAATGTTAAAAT	AAGTTTATGTGAATATTAAAAT
ANPRJZ7	TTTACTCAAACAGGAGAATGTCGAAGAT	CCATCTTCTGCTGAGGCTGTAG	ATGTATTTCTGTCTTTCTCC	ATTTCTGTCATTCTCC
ANRWEK4	GCAATCGAGAAGGCTGGTTACA	ACAGTTTGCAATTTGAATGGGTAAATAAACA	CTGGGAAGGTGAGCTG	TGGGAAGGTAAGCTG
ANTZ762	CTACGGTTTGCAAACTTAAGCAGAA	TCCTGTCCATCGACTAGCAATTTT	ACGGATTACATCTTGTATAGC	ACGGATTACATCTTCTATAGC
ANU62RY	ACTATTACTTTGACATTTTTTCTGCATATTGCTT	CCCCTATCTACATACATATTCCTCCAAAGA	CTTGTAGCACCCTCAATG	TTGTAGCACCGTCAATG
ANXGPWU	AGAATGAACTGAAGGATTTTGCTTCTCT	TGGACTTGCTCATCATACCAAAGAAA	AAATGTTAGGTACTCTTGC	TGTTAGGTGCTCTTGC
ANYMJGR	AGTTCGTTCATTTTCCTAATTGCTTTATACTCT	GGATAAAAAAGCTAAATCACCACTTCCAA	CTAAAGATAAAGGAGGTTTCT	CTAAAGATAAAGGAAGTTTCT
ANZTD2N	CATTGTTTGTATATGCCTATTTTTGGTTCCA	GAAGGTTCAGGTCAATTACAGATAACAACT	ACAATAAGTGTGATATTTT	ACAATAAGTGAGATATTTT
AN2W7MK	TGGAAGCTGAAATAAGAGTTTCTTGGAA	TGCTCAATCAGGTGATATATTAATTCCATGT	ATGGATGTGATAAATTACTT	ATGGATGTGATAATTTACTT
AN32Z7H	ACCATTACATCTTCCATGGCTTCAC	AGAAAGCTTAAGGTTACACCCAATCG	CCATTGCTTGTTCCTC	CATTGCTCGTTCCTC
AN47VTF	TGTTTGTTAATTGGAGTTGAGGGTTTAGT	GACATGATAATTTCGCAAATGTGACAGT	CTCCCTCTGTGCACAAA	ACTCCCTCTGTCCACAAA
AN7DPDD	TGGCTTCACCTCCCCTGTAAT	CCACAGATATAATGTAGATTCTAGCCCAAC	CAGCTCGCACACAGGT	AGCTCGCCCACAGGT
AN9HHXA	ACCCATCTCTTTATCCCTCTCTTTCA	GAGGAGGAGAGGAGAGAAATAAGGA	CTCTCTCTAAATCTAGTCTCAC	CTCTCTAAATCTAATCTCAC
ANAAAAZ	GAGCAGCTCGGATTGTTGTTAAC	CCATCAAATGGTTATTGAGTTGCATGA	AGCAATTTCACGTACATCA	AGCAATTTCACATACATCA
ANCE3VX	GTATAAATTAAGTCATCCACATAGAGACAAACGA	AGGAGTGCAAGTAAGCCTATTTTGT	CAATACCTCACTGTCTCCT	CAATACCTCACTATCTCCT
ANDJXFV	GTGGCGACCAACTCATCAATTG	GGAGGTATTGCTGGTCTAAGATTGG	AAAGCCAATGACAATAT	AAAGCCAATCACAATAT
ANEPRZT	TGCAGAGCTACATTTACCAATGAATAGAAT	GCCATCAGGGTTTGTTCTTTTCC	CTGCAAGAAACGACAAAA	CTGCAAGAAACAACAAAA
ANFVKKP	ACACGTATGAGCTGGTGAAACTTC	GTTGCCATCATCTTTCTTCAGTTTGT	AGTGTTCTCTTCTCTTTTG	AGTGTTCTCTTCCCTTTTG
ANGZE6M	CTTCCCCTATACATCTTTCTATCTCTTCCT	TTGCTGATGTTTGGAAAGTAGGAGTT	TTTTTCATCATCTACTTTTAC	TTTTCATCATCTATTTTTAC
ANH49RJ	GAATTAGATTCATATATTATTGTGAATGGATTGAAAAGGTT	GCTGAGTCGAATTTTGGTAAGTAAGTGT	AGAGAATTCGAAATTAGCT	AGAGAATTCGAACTTAGCT
ANKA3CG	AAAGCCAACACAAAAACTGAAAGAAGT	GCCTGCATGATTAGATCTTGGAAGT	AAGATAAGGGCTAAAATTAA	TAAGGGCTGAAATTAA
ANMFWWE	GATACAAGTGATGCAGCTTAAGATAAAAAGTT	GGATTGTTGGCAGACCATTAGATCT	TGCCTTTTCCCACTAGCT	ATGCCTTTTCCCTCTAGCT
ANNKRGC	CCTGCAATGGTAAACCCGATACTAT	CGTTTCAAGGTTTCTCCACACTCT	ACAAGTGAACTGAAACAG	CAAGTGAACTAAAACAG
ANPRJZ9	TTTTCAAAAAATGGATATGTAATACTTCTATAGGTAAATACTGT	GCTAAGTTTAAGCTGCAGTATCCAAAAT	CATTCCATCACAGTTGCT	CATTCCATCACTGTTGCT
ANRWEK6	GGTCATTAAAGTAAAATGCATGCCCAAT	TCTGAAGATAAAGCAGGACAAATATTGAGG	TTGAAAAGATGTAACGATTG	TTGAAAAGATGTACCGATTG
ANTZ763	CTAGTAGTGTGTTGCTTGTGCTTTC	GTGGCTAGTTCTAAGGTGATTGATAAATTTATTAGT	ATCTTGCTAAAGATGAAG	ATCTTGCTAAAAATGAAG
ANU62RZ	CCTGTAGATGACAACCCCAACAA	CATTTCCTTTTCCTTCCTTCAATGGTT	TTTTTCCTGTTGTCTTCC	TTTTTCCTGTTTTCTTCC
ANWCWCX	GAATTGATATGTTAGGTTAATTTTCTTTTCCTTTACCT	TGGTTTTCCATTCCTTCTTGTTAAGACA	TTGCTCTTTATCTAGAATTT	CTCTTTATCCAGAATTT
ANXGPWV	GACTGTGTCCATTTTGATTTCGAACTTATTA	GGGAAGATGTGAGGTAAAAACTACTCTT	TGCGCTATCACTCATTGC	CGCTATCACACATTGC
ANYMJGT	GCAACATTTCCGGTTTAATTTATCACCAA	ACATGATTTTCATTCCATGTTCTGGGTAT	CCTATTCCCCTCTTAACTAT	CCTATTCCCCTATTAACTAT
ANZTD2P	CATCGTCAGTGTCCACATGCTTA	GGTGATGAAGAGGTGCTTCCTT	CCAGTCAACCTCCTCTGTAA	AGTCAACCTCCGCTGTAA
AN2W7MM	GGAAGATGTAACTGGTAATAGCAAACGT	GGAAGTTTAAAGGGCGATGAATGAAAT	TGGAGATTTCGTTTCTTT	TGGAGATTTCATTTCTTT
AN32Z7J	CACAGCTAGAGGTCCATGATTTTTAAGA	TGCCTCATTTATTGTTTCAAGAAAATTCCAT	CCTTGAAGGAGAAAAA	CCTTGAAGAAGAAAAA
AN47VTG	TGCCTAGTGAAGCATTCCTATGTG	GTTTCTACCTTCTAGTTATCATCCTATTGTTTGA	CTCGTACATAGAACATCT	CTCGTACATATAACATCT
AN7DPDE	CAAAGAATTTGTCATAGAAAACCGGAAGT	CACCTTACGTGCTTTTGAGTTTGT	ATACTGATGAGAATCAC	CTGATGGGAATCAC
AN9HHXC	AAGGAAACGTGGCTCAATCATCTAT	AACAAACGTCATCGTCGAAGGA	TTGAACCTATGCGAGATTG	AACCTATGCAAGATTG
ANAAAA2	CAATCAGCAGAATTCCATAGTTGAAAACA	GCGACACTTGTCAATCCAAATGAG	CTTTCCCCAAATTCA	CTTTCCCAAAATTCA
ANCE3VY	CGGGAAGGTTCTATCTACGAAATGT	GCCACAAGGGTTCCATCTATAGG	CAAGAACAGAGCAATCT	CAAGAACAGTGCAATCT
ANDJXFW	CCAAGTCCCTGAATTACCAATCACT	TCCTTGCAAGAACAATGCTACTTTG	AAGTGTACCATCAATGCGA	AAAAGTGTACCATCTATGCGA
ANEPRZU	TCGGCTCTCACCCATTTGTG	CCACAGCACCAGAGATTTTCTTGAT	AAAGGATTAGAGGTAAATAG	AAAGGATTAGAGTTAAATAG
ANFVKKR	CCCGCGATACGAATGAATATAAGACA	TGCTGTATGATCAAGGGCAACTT	TTGGATGCCTTTTCC	TTGGATGCTTTTTCC
ANGZE6N	CATACTGCTTTGCTTGATCTTGCTT	AACAAGATACACAACCAGGACACAA	ATGCTGACCGTTGGTG	TATGCTGACCATTGGTG
ANH49RK	ACCGCAAATCACGGGATGTAT	GGTTACAATGTTTATGCAGAGGAAGGA	CAGTATCATCATTTTATAGTTTAT	ATCATCATTTTACAGTTTAT
ANKA3CH	GCGGACATTGCTTCCTACAAGTAAA	CCAGAAATATTCACCATATTCGATTTTCGC	CTCTCTGCAAAAGTC	TCTCTGCCAAAGTC
ANMFWWF	TGAGGATGAACTTGTCATTTGTCAATGT	GGGCCCTTGCCGTGTATTA	TAGCGTTGAATTCCTC	TAGCGTTGTATTCCTC
ANNKRGD	AATAAACTAATTGACACAAATGGGCCAAAT	GAGGCTGAGTCTCAAAGGGATAC	ATTCAGAAGGTAAGAAGTACT	TCAGAAGGTAAGCAGTACT
ANPRJ2A	CACTCTCTCTCTCATTTCTCCGAAT	GGAGGATTGGCTTTGTTAGAGGAA	CAGCACCAGATTGTCT	AGCACCACATTGTCT
ANRWEK7	GTGGCCGAATTGTTCATGTTGA	ACAGTCAACTATTGATTATGTGTATGAAGGATAC	ATATACTTTAAACAAAAATACTTG	CTTTAAACAACAATACTTG
ANTZ764	GGAATGCACTTATTGCTGGTTTTGT	CAGGACTAACCGCTTCTATTTCCA	AATCTAATAACCAAAATGC	ATCTAATAACCCAAATGC
ANU62R2	GACGCTCATGCAACCTGATG	GCTGAATGTAACTTTGAATCTTAGCATGT	TTTTCCTCTGAATTTTT	TCCTCTGCATTTTT
ANWCWCY	GGATAAGGAACCATAATCTTGATGCTTCT	TTTGGAGTAGTTCATCCTTTGGGTTT	CAATGTCAAACAAGTCAGCAC	AATGTCAAACAAATCAGCAC
ANXGPWW	CAATCCGCCTCACTGTTCCA	CCAAGCGCGGGACCTA	CTCGCCCATCCCCAC	CGCCCAGCCCCAC
ANYMJGU	TCTGCAAGCTCATTTTCTCCACTT	AATGGTCGAAATTAAATTGTTGATGCATACTT	CTTCTTTTCTGGTACTTGAT	CTTCTTTTCTGGTCCTTGAT
ANZTD2R	CAGCATCATGGCATGTCAAACTG	TCTTGTCAGACCCTTGATACTCTGT	ATGAAGCTTAGGAAAAGT	ATGAAGCTTATGAAAAGT
AN32Z7K	GTTTGGTTTCTTTTGAGAGTGCTATTTGAA	CATTAGTTGAAGACCATCAAATCAAAATGACA	TGGTACATTCCACATACTGA	TGGTACATTCCACGTACTGA
AN47VTH	GGCGATCATCAATTATTCCAAGATACTGA	TCTCCAATTGGGTTGCATCAAAGTA	CAAGCACAACTGTATCAT	TCAAGCACAACTTTATCAT
AN7DPDF	CAAAGAATAAAAGAAAAAGAAAAGAGAGGAGGAA	ATGTTGAATCCTTAGCACCTTAAGCT	CTCTCCTTATGAGTCGGC	CTCCTTATGCGTCGGC
ANWCWCW	ACAATAACATTATTACAATACCTCGGATGCT	CCTTCTGGAGAGTTCGGATTGA	CAATGCAAAAGCCGCC	CAATGCAAATGCCGCC
ANAAAA3	CTTTCAGATACAAAGTCAGTAGAGTGCAT	CACGCTATGATCATATGCCAGACA	CCACTCATCCTGAAGAC	CCACTCATCTTGAAGAC

## Sheet: Supplementary Material S4
Supplementary Material S4: SNP_J22 and SNP_J24 primer sequences for PyroMark Allelic Quantification Assays
SNP_ID	Sequence Analyzed	Forward Primer	Reverse Primer	Sequencing Primer
SNP_J22	CC[T/A]CTAGCTTAGTGATAACTTTTTATCT	AGATACAAGTGATGCAGCTTAAGA	TGTTGGCAGACCATTAGATCTTTA	TGCTTATTTATGCCTTTTC
SNP_J24	C[T/A]GTGA TGGAATGTGC TGCTGAACTT G	AAGGGAACTCATCAAAGGTGAAA	TATTCAAGTTCAGCAGCACATTC	ATAGGTAAATACTGTAGCAA
